# Supplementary material for: A Phase Ib/II Study Evaluating the Combination of Weekly Docetaxel and Cisplatin Together with Capecitabine and Bevacizumab in Patients with Advanced Esophago-Gastric Cancer
Source: PLoS One. 2016 Jul 8;11(7):e0157548. doi: 10.1371/journal.pone.0157548 (PMC4938513; doi:10.1371/journal.pone.0157548)
Supplement: S1 Table — (XLS) [file pone.0157548.s001.xls]

## Sheet: patient characteristics
NUM	gender	age	ICF date	ethnicity	MENO	BIRTH CONT	FAM HIST	FAM HIST details	SCND MALI	SCND MALI details	weight loss	HTN	COPD	DM	hyperlipidemia	IHD	smoking	Medical history other	Dt Dg	anatomical location		METS	no. METS	visceral	REC	adjuvant	date histology	histology	Grade	Her2	Dt start Treatment	Dt Off treatment	Treatment Period (MO)	Num Cycles	best response	first response cycle	best response cycle	Dt LFU	time to FU	Dt PD	ime to PD	PD	STATUS	D/A	EOT
	1=male	calculated		1=Ashk	0=No	0=No	0=None		0=No			0=No	0=No	0=No	0=No	0=No	0=No			1 = Cardia		1 = Liver			0 = non REC	0 = surgery		1 = adeno carcinoma	1	0 = neg			calculated		0 = SD							1=yes	1 = Alive NED	1=D
	2=female			2=Seph	1=Yes	1=Yes	1=Gastric		1=Yes		kg	1=Yes	1=Yes	1=Yes	1=Yes	1=Yes	1=Yes, past			2 = body / fondus		2 = Peritoneum			1 = REC	1 = chemotherapy		2 = signt ring	2	1 = pos					1 = PD							0=no	2 = Dead NED	0=A
				3=Arab	2=Unk	2=Unk	2=GI		2=Unk			2=Unk	2=Unk	2=Unk	2=Unk	2=Unk	2=Yes, present			3 = antrum		3 = Dist Lymph Node				2 = radiotherapy		3 = mucinus	3	2 = ND					2 = PR								3 = Alive with disease
				4=Unk	3= NA	3= NA	3=Other										3=Unk			4 = upper esophagus		4 = Lung						4 = carcinoma	4						3 = CR								4 = Dead with disease
					if male NA		4=Unk													5 = mid esophagus		5 = Adrenal						5 = sq. cell carcinoma	5 = UNK														5 = Dead of disease
																				6 = dis esophagus		6 = Soft tissue						5 if esophagus
																				7 = GEJ		7 = Bone
																				if version is <3 no esophagus		8 = Bone marrow
																						9 = other
1	2	52	2009-04-19	1	0	1	3	Breast - mother, Lung - gradfather	0	NA	15	0	0	1	0	0	0	Hypotyroidism	2009-03-05	1, 2	1	1, 2, 9 = pelvic ascites	3	1	0	NA	39895	2, 4	5	2	2009-04-23	2010-02-15	9.93333	14	2	3	12	2010-03-31	11.3443	2010-02-07	9.63934	1	5	1	PD - portal vein thrombosis
2	1	72	2009-05-21	1	3	3	3	Breast - sister	0	NA	5	1	0	0	1	0	0	Gout, Cave penibrin, zinnat	2009-05-14	1	1	3, 9 = gatter ascites	2	0	0	NA	39947	2, 4	4	2	2009-05-26	2009-07-09	1.46667	2	NA	NA	NA	2009-07-09	1.60656	2009-07-09	1.60656	0	4	1	AE - death on trial
3	2	54	2009-07-19	1	0	1	3	Pancreas - mother, uncle	0	NA	0	0	0	0	1	0	0	Astma	2009-07-02	7	7	1, 4, 7	3	1	0	NA	39996	1	2	1	2009-08-12	2010-07-20	11.4	15	2	6	6	2016-02-20	78.918	2010-06-20	11.0164	1	1	0	PD in lung
4	1	71	2009-09-23	2	3	3	0	NA	0	NA	5	1	0	1	1	0	2	NA	2009-08-31	3	3	3, 2	2	0	0	NA	40056	1	4	1	2009-10-08	2010-07-19	9.46667	13	2	3	3	2012-01-25	28	2010-07-19	9.80328	1	5	1	PD in peritoneum
5	1	63	2009-11-03	1	3	3	3	Breast - mother	1	BCC	10	1	0	0	1	0	1	Fatty liver	2009-10-15	7	7	3	1	0	0	NA	40101	1	4	0	2009-11-10	2010-03-15	4.16667	6	2	3	3	2010-08-15	9.34426	2010-03-15	4.32787	1	5	1	PD in lung
6	1	67	2009-12-21	1	3	3	1	Gastric - mother, TCC - aunt, CRC - aunt	1	BCC	0	0	1	1	1	0	1	Barnett syndrome	2009-12-04	7	7	1, 2, 4	3	1	1	0	40174	1	3,4	0	2010-01-04	2011-03-20	14.6667	13	2	3	9	2011-04-27	16.1311	2010-12-02	11.3443	1	5	1	PD in liver
7	2	30	2010-01-10	3	0	1	3	Lung - uncle, cousin	0	NA	5	0	0	0	0	0	0	NA	2009-11-23	1, 2	1	3	1	0	0	NA	40140	1	4	0	2010-01-11	2010-12-05	10.9333	14	2	3	3	2011-03-09	13.8689	2010-12-16	11.1475	1	5	1	PD in bone marrow
8	1	58	2010-01-25	1	3	3	2	Large intestine - mother	0	NA	6	0	0	0	1	1	2	NA	2010-01-05	1	1	3 = RP	1	0	0	NA	40183	1, 2, 3	3	0	2010-01-28	2010-10-25	9	12	0	3	12	2012-05-12	27.4754	2010-10-19	8.7541	1	5	1	PD in lung
9	1	58	2010-02-07	1	3	3	3	Ovary - mother	0	NA	5	0	0	0	0	0	1	NA	2010-01-15	2	2	3, 9 = ascites	2	0	0	NA	40193	4	4	2	2010-02-08	2010-06-14	4.2	6	0	3	3	2010-08-01	5.7377	2010-06-09	4	1	5	1	PD in lung
10	2	58	2010-03-15	4	0	3	0	NA	0	NA	0	1	0	0	0	0	0	Hypercholesterolemia	2008-03-02	1, 7	7	1, 9= ovary, ascites	3	1	1	0,1,2	39509	1	1	0	2010-03-17	2011-03-28	12.5333	17	0	3	9	2012-01-09	21.8033	2011-03-24	12.2623	1	5	1	PD in ovary mass
11	1	60	2010-03-17	1	3	3	3	RCC - father , Pancreas - grandfather	0	NA	10	0	0	1	1	0	0	Borderline creatinine	2010-03-01	6	6	1, 3, 4	3	1	0	NA	40238	1	1, 2	0	2010-03-24	2010-08-04	4.43333	6	2	3	6	2010-09-28	6.39344	2010-07-28	4.36066	1	5	1	PD in peritoneum
12	1	73	2010-03-21	2	3	3	0	NA	0	NA	7	1	0	1	0	1	0	NA	2009-12-16	3	3	2, 3, 4	3	1	0	NA	40163	2	4	2	2010-03-24	2010-12-22	9.1	11	2	3	3	2010-12-29	9.27869	2010-11-09	7.63934	1	5	1	PD in chest and peritoneum
13	2	57	2010-06-14	1	1	3	2	Esophagus - grandfather	0	NA	0	0	0	0	0	0	0	Miteral valve prolapse, Rt. Nephrolithiasis, Cave Penicilin, streptomycin, Aspirin, Optalgin, sulpha	2010-04-28	2	2	3, 9 = ovary	2	0	0	NA	40296	2	4	0	2010-06-17	2010-09-27	3.4	4	0	3	3	2010-10-25	4.36066	2010-10-03	3.63934	1	5	1	PD - bowel obstrucion
14	1	64	2010-07-01	2	3	3	0	NA	0	NA	3	0	0	0	1	0	2	hemorrohids	2010-06-08	5, 6	6	1, 4	2	1	0	NA	40337	1	5	1	2010-07-04	2010-12-11	5.33333	7	2	3	3	2016-02-20	67.541	2012-09-19	26.5902	1	3	0	PD - Lung
15	1	61	2010-09-02	1	3	3	2, 3	Breast, Leukemia, Colon - cousin	0	NA	23	0	0	0	0	0	0	NA	2010-07-19	7,6,5	6	2, 3 = mediastinum	2	0	1	0, 1, 2	40048	1	4	0	2010-09-05	2011-03-15	6.36667	9	0	3	6	2012-09-12	24.2951	2011-03-08	6.13115	1	5	1	PD - hydronephrosis
16	1	77	2010-09-01	1	3	3	3	Larynx - mother, Leukemia - brother	0	NA	9	1	0	0	1	0	1	BPH	2010-08-18	6	6	1, 4	2	1	0	NA	40408	1	2	1	2010-09-05	2010-10-16	1.36667	2	NA	NA	NA	2010-10-16	1.47541	2010-10-12	1.34426	1	5	1	PD - quick deterioration after C2
17	1	58	2010-09-05	2	3	3	2	Colon - father	1	NA	10	0	0	0	0	0	1	Hypercholesterolemia	2010-07-25	7	7	1	1	1	0	NA	40384	1	2	0	2010-09-06	2011-03-20	6.5	9	0	3	3	2012-04-07	19.0164	2011-03-13	6.19672	1	5	1	PD in stomach
18	1	58	2010-09-14	1	3	1	2	Colon - father	0	NA	0	0	0	1	0	0	1	BPH, Cave penicillin, S/P PE (treatet with clexan)	2010-07-08	1	1	3, 5	2	0	1	0, 1, 2	40366	4	5	0	2010-09-20	2011-01-25	4.23333	6	0	3	3	2011-04-20	7.14754	2011-03-10	5.80328	1	5	1	PD - pleural effusion
19	1	50	2011-02-08	1, 2	3	1	3	Prostate - father, Ovary - mother	0	NA	15	1	0	0	0	0	1	hernia, hemorrohids	2011-01-03	7	7	3, 5, 9 = kidney cyst	2	0	0	NA	40546	5	4	0	2011-02-16	2012-01-10	10.9333	15	2	3	9	2012-08-03	17.7705	2012-01-02	10.7541	1	5	1	PD in liver
20	2	65	2011-03-08	1	1	3	3	Renal - cousin	0	NA	4	0	0	0	0	0	1	mild osteoporosis	2011-01-31	1, 6	7	3, 4	2	1	0	NA	40574	5	3, 4	2	2011-03-28	2011-06-27	3.03333	4	1	3	3	2011-07-13	4.16393	2011-07-13	4.16393	0	4	1	AE - death on trial - sepsis due to treatment
21	1	61	2011-04-04	1	3	3	3	Leukemia - father	0	NA	14	0	0	1	0	0	1	Cave Dupalac	2011-03-07	2,3	3	1	1	1	0	NA	40609	1	2	1	2011-04-14	2011-07-27	3.46667	5	0	3	3	2011-07-13	3.27869	2011-07-13	3.27869	0	4	1	AE - death on trial - perforation due to treatment
22	1	49	2011-06-19	1	3	1	3	TCC - father, papliiary - sister	0	NA	6	1	0	0	1	0	0	Cave penicellin, S/P spleenectomy, Hernia	2011-05-30	6, 7	6	1, 3	2	1	0	NA	40693	1	4	2	2011-06-29	2013-03-06	20.5333	24	2	3	6	2013-10-30	28.3279	2013-03-03	20.4262	1	5	1	PD in liver, lung, retroperitoneum
										YES	17										5		17	12						11					8				1.47541		1.34426
	16	male								NO	5										2		5							5					1				78.918		26.5902
	6	female																			3		11							6					7				73.2295
	0.727273	male %	59																		0		6												0				67.541
	0.272727	female %	59.8182																		0																		78.918
																					5																		6
	13		58																		7																		4
	4																																						3
																					3
																					2
																					2
																					0
																					0
																					5
																					5

## Sheet: patient toxicity
number									ALL-AE's																							ALL-Blood
	loss of appetite	anorexia / wieght loss	disphagia	odynophagia	esophagitis	fatigue	heartburn	stomatitis	diahrrhea	nausea	vomiting	epigastric pain	lower abdominal pain	pain	taste alteration	neuropathy	alergic	HFS	alopecia	epistaxis	HTN	Perforation	Proteinuria	Atrial	Venous	cardiac	other	WBC	ANC	Hb	PLT	Cr	Mg	K	Na	Alk.P	Bil.T	Urine protein	GR 4-3	SAE
																							see urine protein ->
																																MAX	MIN	MIN	MAX	MAX	MAX	MAX
max GRADE
1	1	2	1	0	0	2	0	0	2	1	0	2	0	1	1	1	0	1	1	0	0	0	0	0	3	0	1	4	1.6	10.1	138	1.06	1.89	4.3	140	94	0.59	25	1	1
2	2	1	0	0	0	4	0	0	4	1	0	1	4	1	0	0	0	0	0	0	1	0	0	5	0	0	1	0.3	0.2	4.1	27	3.43	1	2.8	128	94	1.8	25	4	1
3	1	0	1	0	0	4	0	1	1	3	3	0	0	1	1	1	0	2	1	1	0	0	0	0	3	0	1	2.68	1.3	10.6	128	0.71	1.61	3.8	140	90	1.34	25	4	0
4	1	1	1	0	2	3	0	3	3	1	2	0	0	1	1	0	3	0	1	1	0	0	0	0	0	0	1	1.71	0.7	9.5	122	1.13	1.41	2.9	140	63	0.8	150	4	2
5	0	0	0	0	0	2	0	1	0	1	0	0	0	1	0	0	0	0	0	1	0	0	0	0	0	0	1	6.3	3.6	9.6	201	1.46	1.09	4.1	138	134	0.73	0	0	0
6	0	0	0	0	0	3	0	3	3	0	0	0	0	1	1	1	1	3	0	1	0	0	0	0	0	0	2	2.89	1.1	12.3	102	1.45	1.65	4.2	141	544	6.15	0	7	0
7	1	1	1	0	0	4	0	0	1	1	1	0	1	1	1	2	0	3	0	2	0	0	0	0	0	0	2	1.84	0.89	8.2	32	0.71	1.43	3.7	139	445	0.79	25	5	1
8	0	0	0	0	0	3	0	2	1	1	0	2	1	0	1	2	0	1	0	1	0	0	0	0	0	0	1	5.09	3.2	13.7	133	0.91	1.41	3.8	139	120	0.81	75	2	0
9	0	0	0	0	0	2	0	0	0	1	0	1	0	1	0	0	0	3	0	0	0	0	0	0	0	0	1	3.33	1.44	9.1	172	0.98	1.75	3.7	138	104	0.94	25	2	0
10	1	0	0	0	0	3	0	3	1	1	0	0	1	1	1	2	0	2	0	1	0	0	0	0	3	0	2	2.4	0.6	10.1	201	0.7	1.71	3.6	144	149	0.81	25	4	0
11	0	0	0	0	0	3	0	2	2	2	1	1	3	1	0	1	0	1	0	1	0	0	0	0	0	0	2	6.53	3.3	12.3	110	1.24	1.77	4.1	138	121	0.78	0	2	0
12	1	0	0	0	0	2	1	3	3	0	0	1	1	1	0	0	0	2	1	0	2	0	0	0	0	0	1	1.32	1.1	7	10	4.34	1.29	3.1	141	318	1.01	75	3	1
13	1	0	0	0	0	4	0	1	1	2	1	0	2	1	1	0	0	0	0	0	0	0	0	0	0	0	3	2.28	0.8	9.6	88	0.82	1.3	2.7	138	86	2.5	25	4	2
14	1	0	0	0	0	1	0	0	0	2	0	0	1	1	1	1	1	2	1	0	0	0	0	0	0	0	1	3.89	1.4	10.7	147	1.05	1.67	3.7	139	104	0.66	0	0	0
15	0	0	0	0	0	1	0	2	0	0	0	0	0	1	0	0	0	1	0	1	2	0	0	0	0	0	1	2.42	1.4	10.7	69	1.55	1.53	3.6	140	95	1.38	25	0	1
16	0	0	0	0	0	2	0	0	3	0	0	0	0	0	0	0	0	0	0	0	0	0	0	0	0	0	1	7.31	5.4	12.5	164	1.11	1.37	3.1	129	808	2.43	0	2	2
17	1	0	1	0	0	2	0	1	2	1	0	0	0	0	0	0	0	1	0	0	0	0	0	0	0	0	1	3	1.9	9.7	181	0.88	1.6	3.6	140	92	0.93	25	0	1
18	0	0	0	0	0	2	1	1	1	0	0	0	0	1	0	2	0	0	1	0	0	0	0	0	0	0	3	3.52	2	8.7	216	1.36	1.28	3.8	139	127	0.53	0	1	2
19	1	0	1	1	0	3	0	2	2	1	0	0	1	2	0	2	0	1	0	1	1	0	0	0	1	0	2	1.36	0.4	11.5	135	0.93	1.83	3.8	140	96	1	0	1	1
20	0	1	3	3	3	3	0	0	0	0	0	0	0	0	0	0	0	0	1	1	0	0	0	0	0	0	3	0.99	0.2	7.8	7	0.57	1.85	3.7	133	426	3.87	25	8	1
21	1	1	0	0	0	3	0	0	0	1	1	1	0	0	0	0	0	0	0	0	0	5	0	0	0	0	3	1.46	0.64	9.1	79	1.2	1	4.2	139	147	1.8	25	4	2
22	1	3	1	0	0	2	0	3	2	1	0	1	0	1	1	1	0	3	1	1	0	0	0	0	0	0	1	5.42	1.3	11.8	278	0.82	1.4	3.1	140	167	1.27	25	4	0
GR 4-3	0	1	1	1	1	12	0	5	5	1	1	0	2	0	0	0	1	4	0	0	0	1	0	1	3	0	4	7	8	3	4	1	0	3	2	1	1	1	18	13
ANY	13	7	8	2	2	22	2	14	16	16	6	8	9	17	10	11	3	14	8	12	4	1	0	1	4	0	22	17	16	18	15	7	12	9	3	11	9	15
median																												2.785	1.3	9.9	130.5	1.055	1.48	3.7	139	120.5	0.97	25
mean																												3.18364	1.56682	9.94091	124.545	1.29136	1.49273	3.60909	138.318	201.091	1.49636	27.2727
min																												0.3	0.2	4.1	7	0.57	1	2.7	128	63	0.53	0
max																												7.31	5.4	13.7	278	4.34	1.89	4.3	144	808	6.15	150
cis30
GR 4-3	0	0	0	0	0	3	0	1	2	1	1	0	1	0	0	0	1	0	0	0	0	0	0	1	2	0	0	2	2	1	1	0	0	2	1	0	0	1	4	3
ANY	4	3	3	0	1	5	0	3	4	5	2	2	1	5	3	2	1	2	3	3	1	0	0	1	2	0	5	4	4	5	4	2	3	2	1	1	2	4
median																												2.68	1.3	9.6	128	1.13	1.41	3.8	140	94	0.8	25
mean																												2.998	1.48	8.78	123.2	1.558	1.4	3.58	137.2	95	1.052	45
min																												0.3	0.2	4.1	27	0.71	1	2.8	128	63	0.59	0
max																												6.3	3.6	10.6	201	3.43	1.89	4.3	140	134	1.8	150
cis25
GR 4-3	0	1	1	1	1	9	0	4	3	0	0	0	1	0	0	0	0	4	0	0	0	1	0	0	1	0	4	5	6	2	3	1	0	1	1	1	1	0	14	10
ANY	9	4	5	2	1	17	2	11	12	11	4	6	8	12	7	9	2	12	5	9	3	1	0	0	2	0	17	13	12	13	11	5	9	7	2	10	7	11
median																												2.89	1.3	10.1	133	0.98	1.53	3.7	139	127	1	25
mean																												3.23824	1.59235	10.2824	124.941	1.21294	1.52	3.61765	138.647	232.294	1.62706	22.0588
min																												0.99	0.2	7	7	0.57	1	2.7	129	86	0.53	0
max																												7.31	5.4	13.7	278	4.34	1.85	4.2	144	808	6.15	75
phaseI
GR 4-3	0	0	0	0	0	6	0	2	3	1	1	0	1	0	0	0	1	2	0	0	0	0	0	1	2	0	0	3	3	1	2	0	0	2	1	0	1	1	7	4
ANY	5	4	4	0	1	8	0	5	7	7	3	3	3	7	6	5	2	5	3	6	1	0	0	1	2	0	8	6	6	6	7	3	5	2	1	3	3	6
median																												2.785	1.2	9.85	125	1.095	1.42	3.8	139.5	107	0.805	25
mean																												3.10125	1.57375	9.7625	110.375	1.3575	1.43625	3.7	138.125	198	1.62625	40.625
min																												0.3	0	4.1	27	0.71	1	2.8	128	63	0.59	0
max																												6.3	3.6	13.7	201	3.43	1.89	4.3	141	544	6.15	150
phaseII
GR 4-3	0	1	1	1	1	6	0	3	2	0	0	0	1	0	0	0	0	2	0	0	0	1	0	0	1	0	4	4	5	2	2	1	0	1	1	1	0	0	11	9
ANY	8	3	4	2	1	14	2	9	9	9	3	5	6	10	4	6	1	9	5	6	3	1	0	0	2	0	14	11	10	12	8	4	7	7	2	8	6	9
median																												2.71	1.35	9.9	141	1.015	1.565	3.65	139	124	1.005	25
mean																												3.23071	1.56286	10.0429	132.643	1.25357	1.525	3.55714	138.429	202.857	1.42214	19.6429
min																												0.99	0.2	7	7	0.57	1	2.7	129	86	0.53	0
max																												7.31	5.4	12.5	278	4.34	1.85	4.2	144	808	3.87	75

## Sheet: patient treatment
								CIS												Taxotere									Avastin					Xeloda
number	Dt start Treatment	Dt Off treatment	Treatment Preiod (MO)	Num Cycles	num delays	delay reasons	no. cycles with all	Num Cycles	planed cumm Dose	Dose intencity mg/week	dose intencity mg/m2/week			cumm dose mg	first reduction cycle	Num dose reductions	maximal dose reduction cycle	stop cycle	reduction reasons	Num Cycles	Dose intencity mg/week	dose intencity mg/m2/week	cumm dose mg	rirst reduction cycle	Num dose reductions	maximal dose reduction cycle	stop cycle	reduction reasons	Num Cycles	cumm dose mg	first reduction cycle	Num dose reductions	reduction reasons	Num Cycles	Dose intencity mg/cycle	dose intencity mg/m2/week	cumm dose mg	first reduction cycle	Num dose reductions	maximal dose reduction cycle	reduction reasons
						0=none													0 = none									0 = none					0 = none								0 = none
						1=Hematological Toxicity													1 = Hematological Toxicity									1 = Hematological Toxicity					1 = HTN								1 = Hematological Toxicity
						2=Non hematological Tocixity													2 = Non hematological Tocixity									2 = Non hematological Tocixity					2 = Perforation								2 = Non hematological Tocixity
						3=Patient request													3 = Patient request					`				3 = Patient request					3 = Proteinuria								3 = Patient request
						4=Administrative													4 = Administrative									4 = Administrative					4 = Atrial event								4 = Administrative
						5=Unknown																											5 = Venous event
																																	6 = Patient request
																																	7 = Administrative
																																											reduction	any	cis	taxo	ava	xeloda
1	2009-04-23	2010-02-15	9.93333	14	0	0	12	12	360	47	25.7143	30	85.7143	1128	13	1	NA	13	2	14	47	30	1316	NA	0	NA	NA	0	14	5600	NA	0	0	14	35000	1600	490000	NA	0	NA	0	1		1	1	0	0	0
2	2009-05-26	2009-07-09	1.46667	2	1	2	2	2	60	55	30	30	100	220	NA	0	NA	NA	0	2	55	30	220	NA	0	NA	NA	0	2	1120	NA	0	0	2	39000	1600	78000	NA	0	NA	0	0		0	0	0	0	0
3	2009-08-12	2010-07-20	11.4	15	1	3	9	9	270	41.6667	17	30	56.6667	750	7	2	NA	10	2,2	15	39.1667	28	1175	7	1	NA	NA	2	11	4535	12	1	5	15	30800	1450	462000	7	1	7	2	1		1	1	1	1	1
4	2009-10-08	2010-07-19	9.46667	13	3	2	13	13	390	40	24.8077	30	82.6923	1040	3	2	11	NA	2,2	13	40	25.9615	1040	3	2	11	NA	2,2	13	5610	NA	0	0	13	35919.2	1250	466950	3	2	11	2,2,2	1		1	1	1	0	1
5	2009-11-10	2010-03-15	4.16667	6	0	0	6	6	180	65	30	30	100	780	NA	0	NA	NA	0	6	65	30	780	NA	0	NA	NA	0	6	3960	NA	0	0	6	49000	1600	294000	NA	0	NA	0	0		0	0	0	0	0
6	2010-01-04	2011-03-20	14.6667	12.5	4	2, 2+3, 5, 2	12.5	12	300	38.9583	21.2	25	84.8	935	4	1	4	NA	2	12	41.4583	23.2	995	5	1	NA	NA	2	13	6500	NA	0	0	12	23625	1144	283500	4	1	4	2	1		1	1	1	0	1
7	2010-01-11	2010-12-05	10.9333	14	3	1,2,3	12	12	300	40	21.4286	25	85.7143	960	13	1	13	13	2	14	47	32.1429	1316	NA	0	NA	NA	0	14	5640	NA	0	0	14	34500	1582.14	483000	14	1	14	2	1		1	1	0	0	1
8	2010-01-28	2010-10-25	9	12	2	3, 4	4	4	100	50	8.33333	25	33.3333	400	5	1	5	NA	2	12	56.6667	30.8333	1360	9	1	NA	NA	2	12	7780	NA	0	0	12	37916.7	1466.67	455000	9	2	9	2,2	1		1	1	1	0	1
9	2010-02-08	2010-06-14	4.2	6	0	0	6	6	150	45	25	25	100	540	NA	0	NA	NA	0	6	54	30	648	NA	0	NA	NA	0	6	3000	NA	0	0	6	35000	1600	210000	NA	0	NA	0	0		0	0	0	0	0
10	2010-03-17	2011-03-28	12.5333	17	2	2, 1	3	15	375	33.7333	18.3824	25	73.5294	1012	3	2	3	16	2,2	17	41.3824	25.8824	1407	3	1	NA	NA	2	3	1420	4	1	5	17	28823.5	1379.41	490000	3	1	3	2	1		1	1	1	1	1
11	2010-03-24	2010-08-04	4.43333	6	1	2	6	6	150	50	25	25	100	600	NA	0	NA	NA	0	6	60	37.5	720	NA	1	NA	NA	7	6	3650	NA	0	0	6	42000	1600	252000	NA	0	NA	0	0		1	0	1	0	0
12	2010-03-24	2010-12-22	9.1	11	3	1 = Cr, 2,2	8	11	275	37.7273	21.3636	25	85.4545	830	4	1	4	NA	2	11	40.9091	23.1818	900	4	2	5	NA	2	8	5570	9	1	1	11	21636.4	1145.45	238000	4	2	5	2	1		1	1	1	1	1
13	2010-06-17	2010-09-27	3.4	4	2	1, 2	4	4	100	33.75	23.75	25	95	270	4	1	4	NA	2	4	43.75	28.75	350	4	1	NA	NA	2	4	1400	NA	0	0	4	33250	1537.5	133000	4	1	4	2	1		1	1	1	0	1
14	2010-07-04	2010-12-11	5.33333	7	1	2	7	7	175	38	25	25	100	532	NA	0	NA	NA	0	7	46	30	644	NA	0	NA	NA	0	7	2950	NA	0	0	7	35000	1600	245000	NA	0	NA	0	0		0	0	0	0	0
15	2010-09-05	2011-03-15	6.36667	9	2	1,1	9	9	225	43.1111	23.6111	25	94.4444	776	NA	0	NA	NA	0	9	52.9444	28.3333	953	NA	0	NA	NA	0	9	4662	NA	0	0	9	42000	1600	378000	NA	0	NA	0	0		0	0	0	0	0
16	2010-09-05	2010-10-16	1.36667	2	0	0	2	2	50	44	22.5	25	90	176	2	1	2	NA	2	2	54	27.5	216	2	1	NA	NA	2	2	1120	NA	0	0	2	38500	1475	77000	2	1	2	2	1		1	1	1	0	1
17	2010-09-06	2011-03-20	6.5	8.5	2	2	8.5	8	200	42	22.9412	25	91.7647	672	6	1	6	NA	2	8	48.8125	29.7059	781	6	1	NA	NA	2	8	4430	NA	0	0	8	38150	1764.71	305200	6	1	6	2	1		1	1	1	0	1
18	2010-09-20	2011-01-25	4.23333	6	0	0	5	5	125	50	20.8333	25	83.3333	500	6	1	6	6	2	6	60	30	720	NA	0	NA	NA	0	6	4080	NA	0	0	6	49000	1600	294000	NA	0	NA	0	1		1	1	0	0	0
19	2011-03-28	2012-01-10	9.6	15	2	2	15	9	225	47.2222	14.1667	25	56.6667	850	10	1	10	10	2	15	56.4	29.8333	1692	NA	0	NA	NA	0	15	8800	NA	0	0	15	35783.3	1483.33	536750	8	1	8	2	1		1	1	0	0	1
20	2011-03-28	2011-06-27	3.03333	4	1	1	4	4	100	35	25	25	100	280	NA	0	NA	NA	0	4	38.5	27.5	308	3	1	NA	NA	1	4	1280	NA	0	0	4	35000	1600	140000	NA	0	NA	0	0		1	0	1	0	0
21	2011-04-14	2011-07-27	3.46667	5	0	0	5	5	125	44	20	25	80	440	3	1	3	NA	2	5	53.9	24.5	539	3	1	NA	NA	2	5	3500	NA	0	0	5	48300	1600	241500	NA	0	NA	0	1		1	1	1	0	0
22	2011-06-29	2013-03-10	20.6667	23	3	2,3,4	13	13	325	46.1538	12.9348	25	51.7391	1200	9	1	21	13	2	23	51.7391	25.9783	2380	15	2	22	NA	2	23	11040	NA	0	0	23	38956.5	1486.96	896000	15	2	23	2	1		1	1	1	0	1
				8.75		16	6.5			43.5556	21.7712		83.2206		6.13333		7.07692	11.5714				28.5819		5.33333		12.6667					8.33333					1507.51		6.58333		8		6.59583	9.24786	17	15	13	3	12
			6.43333	9.63636	16		7.54545				22.7206											29.2279														1591.07						15
			1.36667	2			2
			20.6667	23			15
				212			166

## Sheet: patient clinical benefit
NUM
	WEIGHT																		CB	PS																		CB	PAIN
	BL	C1	C2	C3	C4	C5	C6	C7	C8	C9	C10	C11	C12	C13	C14	C15	C16	C17		BL	C1	C2	C3	C4	C5	C6	C7	C8	C9	C10	C11	C12	C13	C14	C15	C16	C17		BL	C1	C2	C3	C4	C5	C6	C7	C8	C9	C10
1	53	53	50	50.4	51.2	52.8	53.7	54	53.1	53.1	53.8	52.3	51.4	51.2	49.8	NA	NA	NA	1	1	1	1	0	1	1	1	0	0	0	1	1	1	1	1	NA	NA	NA	1	0	1	1	0	0	0	0	0	0	0	0
2	75.6	75.6	74.4	NA	NA	NA	NA	NA	NA	NA	NA	NA	NA	NA	NA	NA	NA	NA	0	1	1	2	NA	NA	NA	NA	NA	NA	NA	NA	NA	NA	NA	NA	NA	NA	NA	0	1	1	4	NA	NA	NA	NA	NA	NA	NA	NA
3	58	51.2	52	52	51.7	51.7	50	49.5	49.1	50.2	50.3	50.8	51.3	51.3	55.4	56	NA	NA	1	0	0	0	0	0	0	0	1	1	1	1	1	1	1	1	1	NA	NA	0	1	1	0	0	0	0	0	0	0	0	0
4	62.8	63	61.1	60.1	56	57.1	56.6	55.5	51	55	54	53.7	54.7	53.4	NA	NA	NA	NA	0	0	0	1	1	1	1	0	0	0	1	1	1	0	0	NA	NA	NA	NA	0	0	1	1	0	0	0	0	0	0	0	0
5	89	89	85.5	84	85.6	87	88.4	NA	NA	NA	NA	NA	NA	NA	NA	NA	NA	NA	0	1	1	1	1	1	1	1	NA	NA	NA	NA	NA	NA	NA	NA	NA	NA	NA	0	2	0	1	0	0	0	0	NA	NA	NA	NA
6	67.5	67.5	66.1	65.5	65.3	64	63.8	65	65.1	66.9	63	62.4	63.5	62	NA	NA	NA	NA	0	0	1	1	1	1	1	1	1	1	1	1	1	1	1	NA	NA	NA	NA	0	1	1	1	1	0	1	0	0	0	0	1
7	52	52	53.1	54	54.9	55.8	57	56.9	55.6	55	56	54.2	53.5	51.8	51.5	NA	NA	NA	1	0	0	0	0	0	1	0	0	0	0	0	0	1	1	1	NA	NA	NA	0	0	1	1	0	0	0	1	0	1	1	1
8	85	85.6	82.7	83.8	85.6	88.7	89.6	90	88	89.2	88	86	90	NA	NA	NA	NA	NA	0	1	1	1	1	1	1	1	1	1	1	0	0	0	NA	NA	NA	NA	NA	0	0	2	0	0	0	0	0	0	0	0	0
9	66.7	66.7	67.2	66.3	64.2	64.8	65.5	NA	NA	NA	NA	NA	NA	NA	NA	NA	NA	NA	0	1	1	1	1	1	2	1	NA	NA	NA	NA	NA	NA	NA	NA	NA	NA	NA	0	0	1	1	1	0	1	0	NA	NA	NA	NA
10	66	66.7	61.7	60	58.6	59	60	60	59.7	60.3	61.1	60.7	62.7	62	62.8	63.6	64.6	66	0	1	1	1	1	1	1	1	1	1	1	1	1	1	1	1	1	1	0	0	0	1	0	0	0	1	1	1	1	1	1
11	87	87	84	86.6	88.9	89	87.8	NA	NA	NA	NA	NA	NA	NA	NA	NA	NA	NA	0	1	1	1	1	1	1	1	NA	NA	NA	NA	NA	NA	NA	NA	NA	NA	NA	0	1	1	1	0	0	1	3	NA	NA	NA	NA
12	75	75	76	71	74	76.3	75	74.5	74.4	73.6	74.6	74.6	NA	NA	NA	NA	NA	NA	1	0	0	1	2	1	1	1	1	1	1	1	1	NA	NA	NA	NA	NA	NA	0	0	0	1	0	0	1	1	1	1	1	0
13	47	47	44	41.5	40	NA	NA	NA	NA	NA	NA	NA	NA	NA	NA	NA	NA	NA	0	1	1	1	1	3	NA	NA	NA	NA	NA	NA	NA	NA	NA	NA	NA	NA	NA	0	0	2	2	2	2	NA	NA	NA	NA	NA	NA
14	53	54.3	56.2	57.3	57.4	56.3	57	58.7	NA	NA	NA	NA	NA	NA	NA	NA	NA	NA	1	1	1	0	0	0	1	1	0	NA	NA	NA	NA	NA	NA	NA	NA	NA	NA	1	0	1	0	0	0	0	0	0	NA	NA	NA
15	69.4	69.5	69.9	68.4	70	70.6	69.3	69.2	71	68.5	NA	NA	NA	NA	NA	NA	NA	NA	0	0	0	0	0	1	1	1	1	1	1	NA	NA	NA	NA	NA	NA	NA	NA	0	0	1	1	0	0	0	0	0	0	0	NA
16	75	75	74.5	NA	NA	NA	NA	NA	NA	NA	NA	NA	NA	NA	NA	NA	NA	NA	0	1	1	2	NA	NA	NA	NA	NA	NA	NA	NA	NA	NA	NA	NA	NA	NA	NA	0	0	0	0	NA	NA	NA	NA	NA	NA	NA	NA
17	70	73.3	70	67	67.9	65.5	61.7	65.2	66	65	NA	NA	NA	NA	NA	NA	NA	NA	0	1	0	0	0	1	1	1	1	0	0	NA	NA	NA	NA	NA	NA	NA	NA	0	0	0	0	0	0	0	0	0	0	0	NA
18	91	91	88.2	88.3	87.2	87.3	86.4	NA	NA	NA	NA	NA	NA	NA	NA	NA	NA	NA	0	1	1	1	1	1	1	3	NA	NA	NA	NA	NA	NA	NA	NA	NA	NA	NA	0	0	0	1	1	0	0	0	NA	NA	NA	NA
19	79	78.5	77.4	76.9	76.6	73.7	76.2	75.7	74.2	75	75	76.5	79.8	80.2	80.8	80.6	NA	NA	0	1	1	1	1	1	1	1	1	1	1	1	0	0	1	1	1	NA	NA	0	0	0	0	0	0	0	1	1	1	2	1
20	48.3	48.3	41.3	44.2	43	NA	NA	NA	NA	NA	NA	NA	NA	NA	NA	NA	NA	NA	0	1	1	1	1	3	NA	NA	NA	NA	NA	NA	NA	NA	NA	NA	NA	NA	NA	0	0	0	0	0	0	NA	NA	NA	NA	NA	NA
21	93.7	93.7	85.3	86.7	80.5	84.1	NA	NA	NA	NA	NA	NA	NA	NA	NA	NA	NA	NA	0	1	2	1	2	1	5 (died during cycle)	NA	NA	NA	NA	NA	NA	NA	NA	NA	NA	NA	NA	1	0	0	1	1	0	0	NA	NA	NA	NA	NA
21	77	79.4	81.2	80	81	81.3	80.7	80.4	78.9	77.5	75.6	74.6	75.7	74.8	NA	NA	NA	NA	1	1	1	1	1	1	0	1	1	1	1	1	1	1	1	NA	NA	NA	NA	0	0	1	1	1	1	1	0	0	0	0	0
																			6	16																		3	5
																			4																			2
[truncated: 12 more columns]
